# Supplementary material for: Downregulating Mitochondrial DNA Polymerase γ in the Muscle Stimulated Autophagy, Apoptosis, and Muscle Aging-Related Phenotypes in Drosophila Adults
Source: Biomolecules. 2022 Aug 11;12(8):1105. doi: 10.3390/biom12081105 (PMC9405705; doi:10.3390/biom12081105)
Supplement: Supplementary file 1 [file biomolecules-12-01105-s001.zip]

Archive with 1 entries (1 files):
- biomolecules-1832970-supplementary.pdf
